# Supplementary material for: Enhanced Photoelectrochemical Performance of 2D Bi2O3/TiO2 Heterostructure Film by Bi2S3 Surface Modification and Broadband Photodetector Application
Source: Materials (Basel). 2025 Jul 28;18(15):3528. doi: 10.3390/ma18153528 (PMC12348803; doi:10.3390/ma18153528)
Supplement: Supplementary file 1 [file materials-18-03528-s001.zip]

Archive with 1 entries (1 files):
- materials-3758880-supplementary.pdf
